# Supplementary material for: Genomic signatures define three subtypes of EGFR-mutant stage II–III non-small-cell lung cancer with distinct adjuvant therapy outcomes
Source: Nat Commun. 2021 Nov 8;12:6450. doi: 10.1038/s41467-021-26806-7 (PMC8575965; doi:10.1038/s41467-021-26806-7)
Supplement: Supplementary file 3 — Source data file [file 41467_2021_26806_MOESM3_ESM.xlsx]

## Sheet: Figure4a-b
	cp_g_sur	tp_g_sur	htp_g_sur	cp_c_sur	tp_c_sur	htp_c_sur	cp_g_dfs	tp_g_dfs	htp_g_dfs	cp_c_dfs	tp_c_dfs	htp_c_dfs
1	0.46176	0.734766	0.4875	0.615385	0.423002	0.0628571	19.3	33.3	21.3	41	20.4	9.1
2	0.46176	0.694617	0.619048	0.636364	0.372781	0.184615	19.3	32.8	47.1	34.2	17.5	15
3	0.47138	0.70373	0.578947	0.454545	0.420346	0.0875	19.2	33.3	30.9	15	20.1	15.5
4	0.415584	0.706678	0.619048	0.5625	0.329268	0.205714	19.3	33.2	32.1	30.7	17.5	20
5	0.457143	0.699658	0.619792	0.7	0.352273	0.176367	19.3	33.2	30.9	41	19.6	9.1
6	0.507937	0.693661	0.578947	0.571429	0.3375	0.240625	25.5	32.8	47.1	30.7	17.5	15.5
7	0.675	0.652796	0.646739	0.538462	0.387931	0.158797	27.4	32.8	34.5	30.7	19.6	9.4
8	0.583333	0.665608	0.642512	0.636364	0.378728	0.132353	25.5	32.8	32.1	41	20.3	9.1
9	0.388889	0.70881	0.608187	0.545455	0.361743	0.195918	19.3	33.2	30.9	30.7	17.5	15.5
10	0.386813	0.730797	0.590909	0.461538	0.365991	0.298849	19.2	33.3	30.9	22.3	19.6	15.8
11	0.415584	0.709367	0.618793	0.571429	0.406888	0.0720165	19.3	33.2	47.1	30.7	20.4	9.1
12	0.514286	0.659881	0.672	0.666667	0.35411	0.148857	25.5	31.7	32.1	41	17.5	15.5
13	0.466667	0.694582	0.619048	0.533333	0.337297	0.282828	19.2	32.8	47.1	30.7	19.6	15
14	0.6	0.698976	0.493827	0.6	0.367763	0.171429	25.5	32.8	21.3	30.7	17.5	20
15	0.507937	0.683151	0.611111	0.470588	0.382066	0.184874	25.5	32.8	47.1	22.3	20.1	15.5
16	0.444444	0.681311	0.649573	0.583333	0.35411	0.226077	19.3	31.7	34.5	30.7	17.5	15.5
17	0.514286	0.660353	0.681818	0.583333	0.361248	0.209524	25.5	32.8	32.1	30.7	19.6	9.4
18	0.415584	0.703812	0.64	0.615385	0.35411	0.165	19.3	33.2	32.1	34.2	19.6	15.5
19	0.583333	0.687235	0.579545	0.636364	0.354549	0.160714	25.5	32.8	34.5	41	17.5	9.4
20	0.507937	0.698767	0.579545	0.583333	0.340965	0.246094	25.5	33.2	30.9	30.7	17.5	15.5
21	0.419048	0.733504	0.559006	0.533333	0.362963	0.179272	19.3	34.5	30.9	30.7	19.6	15.5
22	0.519481	0.665767	0.677647	0.615385	0.304802	0.309375	25.5	32.1	34.5	34.2	16.7	15.5
23	0.634921	0.686886	0.529412	0.538462	0.310811	0.351732	27.4	33.2	24.2	30.7	16.7	20
24	0.507937	0.661654	0.68	0.692308	0.296296	0.254779	25.5	33.2	32.1	34.2	15.8	20
25	0.518519	0.670528	0.660317	0.444444	0.386905	0.226077	25.5	32.1	34.5	18.65	20.1	15.5
26	0.527473	0.70741	0.564103	0.533333	0.37227	0.169312	25.5	33.3	30.9	30.7	19.6	9.4
27	0.46176	0.706569	0.607287	0.5	0.382066	0.214773	19.3	33.2	30.9	22.85	20.1	9.1
28	0.46176	0.70881	0.584416	0.636364	0.368695	0.151261	19.3	33.2	30.9	41	19.6	15.5
29	0.421978	0.687436	0.666667	0.470588	0.382591	0.169853	19.3	32.8	47.1	15	19.6	20
30	0.46176	0.686726	0.651584	0.6	0.346154	0.160417	19.3	32.8	47.1	34.2	17.5	15.5
31	0.46176	0.711217	0.571429	0.533333	0.3625	0.176471	19.3	33.3	30.9	30.7	17.5	20
32	0.518519	0.675149	0.648259	0.5	0.368026	0.21875	25.5	32.8	32.1	25.4	17.5	12.75
33	0.46176	0.690012	0.64	0.5	0.354597	0.251634	19.3	33.2	32.1	22.85	19.6	20
34	0.518519	0.678708	0.636364	0.666667	0.337037	0.212121	25.5	32.1	33.2	41	16.7	15.5
35	0.533333	0.672419	0.652174	0.545455	0.381579	0.23783	25.5	32.1	39.9	30.7	20.1	9.4
36	0.634921	0.661708	0.631579	0.727273	0.336607	0.200617	27.4	32.8	30.9	41	17.5	15
37	0.6	0.68144	0.590909	0.538462	0.355263	0.26048	25.5	33.2	30.9	30.7	17.5	15.5
38	0.457143	0.702725	0.595833	0.727273	0.360465	0.0911458	19.3	32.8	47.1	41	17.5	9.05
39	0.518519	0.677582	0.644689	0.727273	0.337209	0.159091	25.5	32.1	34.5	41	16.7	15.5
40	0.35	0.691463	0.682669	0.583333	0.296703	0.372396	19.2	33.2	32.1	30.7	15.8	20.3
41	0.416667	0.67558	0.649275	0.555556	0.33679	0.3367	19.3	31.7	34.5	30.7	17.5	20
42	0.518519	0.701332	0.583333	0.583333	0.369898	0.160417	25.5	33.2	30.9	30.7	17.5	15.5
43	0.514286	0.683569	0.625	0.466667	0.401852	0.156863	25.5	32.8	47.1	22.3	20.1	9.4
44	0.419048	0.736303	0.5	0.571429	0.345238	0.196875	19.3	33.3	22.4	30.7	15.8	9.1
45	0.45	0.681719	0.646739	0.571429	0.357202	0.165	19.2	32.8	32.1	30.7	19.6	15.5
46	0.583333	0.678969	0.608696	0.571429	0.345238	0.190476	25.5	33.2	29.4	30.7	16.7	15.5
47	0.571429	0.666292	0.652174	0.7	0.355263	0.219156	25.5	32.8	32.1	41	17.5	15
48	0.46176	0.69383	0.619048	0.571429	0.3625	0.166234	19.3	32.8	30.9	30.7	19.6	10.5
49	0.515625	0.682991	0.644689	0.538462	0.37295	0.165	25.5	32.8	47.1	30.7	19.6	9.4
50	0.525	0.705394	0.565217	0.538462	0.355789	0.255357	25.5	32.8	34.5	30.7	16.7	20
51	0.386813	0.710334	0.652412	0.615385	0.345611	0.175	19.2	32.8	34.5	34.2	16.7	15.5
52	0.518519	0.661261	0.681818	0.416667	0.390157	0.205714	25.5	31.7	47.1	15	20.1	20
53	0.419048	0.708848	0.615385	0.615385	0.375995	0.137799	19.3	33.2	30.9	41	19.6	9.4
54	0.577201	0.695076	0.583333	0.533333	0.388393	0.0965074	25.5	33.3	30.9	30.7	17.5	9.4
55	0.514286	0.669581	0.661765	0.636364	0.340176	0.228758	25.5	32.8	34.5	41	17.5	15.5
56	0.592593	0.649806	0.684211	0.6	0.33944	0.119658	25.5	32.1	47.1	34.2	19.6	9.1
57	0.46875	0.67293	0.695652	0.529412	0.355263	0.177479	19.3	32.8	34.5	30.7	19.6	15.5
58	0.525	0.669581	0.661765	0.538462	0.343733	0.2625	25.5	32.8	31.7	30.7	19.6	15.5
59	0.530303	0.68162	0.625	0.533333	0.365405	0.214773	25.5	33.2	32.1	30.7	19.6	9.1
60	0.46176	0.692313	0.630303	0.538462	0.337209	0.270703	19.3	33.2	32.1	30.7	16.7	20
61	0.472028	0.702166	0.571429	0.5	0.404181	0.0965074	19.3	33.2	24.2	26.5	20.1	9.1
62	0.457143	0.699225	0.606268	0.357143	0.40969	0.205714	19.3	32.8	32.1	17.55	19.6	20
63	0.52381	0.693583	0.6	0.666667	0.324681	0.208333	25.5	32.8	47.1	34.2	17.5	11.65
64	0.518519	0.663591	0.681818	0.7	0.360465	0.157485	25.5	32.8	47.1	41	19.6	9.4
65	0.518519	0.676259	0.642857	0.6	0.328817	0.190476	25.5	32.8	30.9	34.2	16.7	15.5
66	0.47138	0.699907	0.608696	0.615385	0.371795	0.147273	19.2	33.2	30.9	41	20.1	9.4
67	0.514286	0.679111	0.627193	0.615385	0.329966	0.198	25.5	33.2	30.9	41	15	15.8
68	0.507937	0.665608	0.673797	0.583333	0.360866	0.179272	25.5	31.7	34.5	30.7	19.6	15.5
69	0.45	0.695582	0.608696	0.444444	0.367407	0.310406	19.3	32.8	30.9	15	19.6	20
70	0.466667	0.71682	0.55	0.5	0.384496	0.179272	19.2	33.2	24.2	22.85	20.1	15.5
71	0.419048	0.702752	0.623482	0.444444	0.425047	0.148148	19.3	32.8	47.1	15	20.4	9.1
72	0.415584	0.703443	0.639234	0.615385	0.348087	0.166667	19.3	32.8	47.1	41	17.5	10.5
73	0.5625	0.656363	0.681818	0.75	0.336607	0.154286	25.5	32.8	32.1	41	17.5	8.95
74	0.46176	0.691299	0.617544	0.538462	0.344778	0.225	19.3	33.2	32.1	30.7	17.5	15.5
75	0.518519	0.674135	0.654225	0.571429	0.345679	0.198413	25.5	33.2	32.1	30.7	17.5	15.5
76	0.415584	0.723078	0.556496	0.615385	0.360866	0.101273	19.3	33.3	24.2	34.2	19.6	9.1
77	0.457143	0.693345	0.630303	0.5	0.414815	0.0825	19.3	32.8	34.5	26.5	19.6	15.5
78	0.515625	0.700993	0.590909	0.571429	0.362963	0.167619	25.5	33.2	30.9	30.7	19.6	9.4
79	0.47138	0.682906	0.652174	0.5	0.372781	0.174706	19.2	33.2	32.1	22.85	20.1	15.5
80	0.583333	0.678191	0.615385	0.545455	0.398352	0.192745	25.5	32.8	34.5	30.7	20.4	9.4
81	0.457143	0.699955	0.6	0.666667	0.336434	0.177479	19.3	33.2	32.1	41	17.5	15.5
82	0.47138	0.67084	0.684211	0.615385	0.329545	0.201143	19.2	32.1	34.5	34.2	16.7	20
83	0.5625	0.703422	0.5	0.615385	0.329545	0.21164	25.5	33.2	22.75	41	17.5	15.5
84	0.507937	0.694582	0.578947	0.7	0.337116	0.192857	25.5	32.8	47.1	41	16.7	15.5
85	0.530303	0.708333	0.526316	0.666667	0.359726	0.204545	25.5	32.8	24.2	32.45	19.6	15
86	0.518519	0.703521	0.55873	0.666667	0.313123	0.254779	25.5	32.8	34.5	41	16.7	20
87	0.592593	0.663356	0.646739	0.5	0.364841	0.267335	25.5	32.8	33.2	22.85	19.6	15.5
88	0.415584	0.703812	0.64	0.571429	0.392931	0.141429	19.3	32.8	34.5	30.7	20.4	9.1
89	0.465608	0.720197	0.559006	0.538462	0.362963	0.230263	19.3	33.2	47.1	30.7	19.6	15.5
90	0.457143	0.699552	0.619792	0.583333	0.37892	0.156316	19.3	33.2	32.1	30.7	20.1	15
91	0.45	0.698803	0.600543	0.727273	0.345679	0.145819	19.2	32.1	47.1	34.2	15.8	20
92	0.419048	0.72804	0.55	0.727273	0.331897	0.166667	19.3	33.2	24.2	41	16.7	15
93	0.457143	0.6838	0.65	0.666667	0.339777	0.196856	19.3	32.1	34.5	34.2	15.8	15.5
94	0.577201	0.687248	0.600543	0.692308	0.319527	0.207792	25.5	32.1	47.1	34.2	15.8	15.5
95	0.525	0.660657	0.666667	0.666667	0.346154	0.200617	25.5	31.7	47.1	41	19.6	15
96	0.52381	0.704461	0.555556	0.5	0.37963	0.223285	25.5	32.8	24.2	22.85	20.1	15.5
97	0.507937	0.670488	0.664062	0.444444	0.337596	0.3367	25.5	32.8	30.9	17.55	17.5	20
98	0.568182	0.680238	0.615385	0.5625	0.396726	0.127273	25.5	32.8	30.9	30.7	19.6	9.1
99	0.472028	0.692675	0.649275	0.538462	0.384096	0.1125	19.3	32.8	39.9	30.7	20.3	9.1
100	0.525	0.684581	0.62963	0.428571	0.357202	0.324074	25.5	32.1	34.5	18.65	19.6	15.5
	cp_g_sur	2 year survival rate of gefitinib treated patients in CP group
	tp_g_sur	2 year survival rate of gefitinib treated patients in TP group
	htp_g_sur	2 year survival rate of gefitinib treated patients in HTP group
	cp_c_sur	2 year survival rate of chemotherapy treated patients in CP group
	tp_c_sur	2 year survival rate of chemotherapy treated patients in TP group
	htp_c_sur	2 year survival rate of chemotherapy treated patients in HTP group
	cp_g_dfs	median DFS of gefitinib treated patients in CP group
	tp_g_dfs	median DFS of gefitinib treated patients in TP group
	htp_g_dfs	median DFS of gefitinib treated patients in HTP group
	cp_c_dfs	median DFS of chemotherapy treated patients in CP group
	tp_c_dfs	median DFS of chemotherapy treated patients in TP group
	htp_c_dfs	median DFS of chemotherapy treated patients in HTP group

## Sheet: Figure4c 
	ihr_p	n_count	cumFreq	cumProb
1	0.000961224	1	1	0.01
2	0.00109749	1	2	0.02
3	0.00156758	1	3	0.03
4	0.00170338	1	4	0.04
5	0.00185176	1	5	0.05
6	0.00296001	1	6	0.06
7	0.00301267	1	7	0.07
8	0.00316752	1	8	0.08
9	0.00362516	1	9	0.09
10	0.00364074	1	10	0.1
11	0.00367926	1	11	0.11
12	0.00374929	1	12	0.12
13	0.00451788	1	13	0.13
14	0.00488219	1	14	0.14
15	0.00572497	1	15	0.15
16	0.0059105	1	16	0.16
17	0.00661602	1	17	0.17
18	0.00715719	1	18	0.18
19	0.00718681	1	19	0.19
20	0.00721757	1	20	0.2
21	0.00743817	1	21	0.21
22	0.00751532	1	22	0.22
23	0.00822753	1	23	0.23
24	0.0082374	1	24	0.24
25	0.00832815	1	25	0.25
26	0.00887082	1	26	0.26
27	0.0100748	1	27	0.27
28	0.0106338	1	28	0.28
29	0.0109646	1	29	0.29
30	0.0110588	1	30	0.3
31	0.0110619	1	31	0.31
32	0.0114815	1	32	0.32
33	0.0118938	1	33	0.33
34	0.012081	1	34	0.34
35	0.0125896	1	35	0.35
36	0.0139106	1	36	0.36
37	0.0139462	1	37	0.37
38	0.0142858	1	38	0.38
39	0.0147601	1	39	0.39
40	0.0159751	1	40	0.4
41	0.01621	1	41	0.41
42	0.0178476	1	42	0.42
43	0.0182683	1	43	0.43
44	0.0183252	1	44	0.44
45	0.0183358	1	45	0.45
46	0.020878	1	46	0.46
47	0.0214013	1	47	0.47
48	0.0214567	1	48	0.48
49	0.0239671	1	49	0.49
50	0.0240947	1	50	0.5
51	0.0243004	1	51	0.51
52	0.0243012	1	52	0.52
53	0.0245561	1	53	0.53
54	0.0264343	1	54	0.54
55	0.0266002	1	55	0.55
56	0.0271244	1	56	0.56
57	0.0277554	1	57	0.57
58	0.0279656	1	58	0.58
59	0.0280131	1	59	0.59
60	0.0290522	1	60	0.6
61	0.0297111	1	61	0.61
62	0.0351989	1	62	0.62
63	0.0354932	1	63	0.63
64	0.037014	1	64	0.64
65	0.0376895	1	65	0.65
66	0.0385877	1	66	0.66
67	0.0388283	1	67	0.67
68	0.0395541	1	68	0.68
69	0.0408105	1	69	0.69
70	0.0410184	1	70	0.7
71	0.0422513	1	71	0.71
72	0.0426639	1	72	0.72
73	0.0468552	1	73	0.73
74	0.0490705	1	74	0.74
75	0.0494821	1	75	0.75
76	0.0514814	1	76	0.76
77	0.054007	1	77	0.77
78	0.0622739	1	78	0.78
79	0.0657649	1	79	0.79
80	0.070665	1	80	0.8
81	0.0727891	1	81	0.81
82	0.082662	1	82	0.82
83	0.0867259	1	83	0.83
84	0.0916036	1	84	0.84
85	0.0937839	1	85	0.85
86	0.0971436	1	86	0.86
87	0.105471	1	87	0.87
88	0.137323	1	88	0.88
89	0.143361	1	89	0.89
90	0.143954	1	90	0.9
91	0.152471	1	91	0.91
92	0.173376	1	92	0.92
93	0.178079	1	93	0.93
94	0.188706	1	94	0.94
95	0.217669	1	95	0.95
96	0.254566	1	96	0.96
97	0.256484	1	97	0.97
98	0.287766	1	98	0.98
99	0.381229	1	99	0.99
100	0.537489	1	100	1

## Sheet: Figure4d-i
	Adj	DFS	DFS_status	OS	OS_status	score	group
110401001	VP	9.5	1	40.8	1	2.98526	CP
110401002	Gefitinib	25.5	1	30.8	1	2.8463	CP
110401003	VP	6.6	1	27.4	1	0	TP
110401004	Gefitinib	23.4	1	43.7	1	0	TP
110401012	Gefitinib	24.6	1	24.6	1	0	TP
110401013	Gefitinib	18.7	1	18.7	1	2.72421	CP
110401014	VP	34.4	0	58.6	0	0.33476	TP
110401018	VP	30.7	1	54.3	0	2.84029	CP
110401019	VP	9.4	1	10.4	1	-2.02075	HTP
110401020	Gefitinib	9.3	1	55.1	0	0	TP
110401021	VP	15.1	1	28.5	1	0	TP
110401022	VP	34.5	0	55.1	0	2.68087	CP
110401023	VP	8.9	1	54.6	0	-1.98136	HTP
110401024	Gefitinib	47.1	1	53.3	0	-2.23437	HTP
110401026	VP	9	0	49.7	0	-2.78912	HTP
110401027	VP	33.8	0	50.5	0	0	TP
110401029	Gefitinib	18.9	1	50	0	-2.84262	HTP
110401033	VP	20.3	1	35.1	1	-2.35941	HTP
110401034	Gefitinib	8	1	12.9	1	-5.16161	HTP
110401035	Gefitinib	34.8	0	47.5	0	0	TP
110401038	VP	8.9	1	8.9	1	0	TP
110401039	Gefitinib	34.1	0	45.8	0	0	TP
110401040	Gefitinib	4.2	1	4.2	1	-0.280565	TP
110401042	Gefitinib	41.8	1	45.8	0	0	TP
110401045	VP	33.8	0	42.5	0	0	TP
110401046	VP	20.1	1	41.2	0	0.130353	TP
110401050	Gefitinib	31.1	0	39.8	0	-4.68074	HTP
110401053	VP	9	1	18.5	1	-1.99043	HTP
110401054	Gefitinib	34.2	0	37.2	0	0	TP
110401055	VP	20.4	1	35.2	0	0	TP
110401057	VP	33.9	0	33.9	0	0	TP
110402001	VP	34.5	0	60.9	0	2.68087	CP
110402002	VP	17.5	1	58.6	0	0	TP
110402003	Gefitinib	20.5	1	51.7	1	0	TP
110402004	Gefitinib	34.7	0	56.8	0	-2.53037	HTP
110402008	Gefitinib	19.9	1	32.2	1	0	TP
110402009	Gefitinib	39.9	1	54.8	0	0	TP
110402010	VP	34.5	0	53.8	0	0	TP
110402013	VP	20.9	1	49.4	0	-2.8247	HTP
110402015	Gefitinib	31.7	1	52.4	0	0	TP
110402019	Gefitinib	46.3	1	52	0	0	TP
110402021	Gefitinib	8.7	1	13.9	1	-2.88408	HTP
110402022	VP	3.8	1	17.1	1	-2.58404	HTP
110402023	Gefitinib	30.6	0	39.9	0	0	TP
110402024	Gefitinib	15.2	1	37.3	1	0.551664	CP
110402028	VP	34.9	0	42.2	0	0	TP
110402029	VP	34.7	0	42.6	0	-2.37289	HTP
110402032	Gefitinib	20.7	1	45	0	0	TP
110402033	Gefitinib	32.8	1	37.7	0	0	TP
110402041	VP	31.5	1	34.3	0	0	TP
110402042	VP	9.1	1	22.3	1	-1.63583	HTP
110402043	VP	34.1	1	34.1	0	0	TP
110402047	Gefitinib	31.4	0	31.4	0	0	TP
110402054	VP	31.6	0	31.6	0	0	TP
110402056	Gefitinib	31.3	0	31.3	0	0	TP
110403008	Gefitinib	3.6	1	16.1	1	-2.30291	HTP
110403031	VP	7.8	1	13.3	1	-4.61503	HTP
110403033	VP	9.1	1	14.5	1	-2.00047	HTP
110403034	VP	15	1	20	1	0	TP
110403037	VP	6.9	1	19.5	1	0.407268	TP
110403039	Gefitinib	29.4	1	44.3	0	0	TP
110405001	VP	5.6	1	54.1	0	-2.58768	HTP
110405002	Gefitinib	30.8	0	52.2	0	3.2049	CP
110405005	VP	10.6	0	52	0	-2.3667	HTP
110405014	Gefitinib	32.2	0	50.4	0	-2.56674	HTP
110405022	Gefitinib	15.1	1	18.2	1	-2.85484	HTP
110405024	Gefitinib	27	0	36.6	0	-2.60672	HTP
110405031	Gefitinib	35.1	1	39.8	1	0	TP
110405032	Gefitinib	24.7	0	41	0	0	TP
110405033	VP	13.3	1	36.3	1	0	TP
110406008	Gefitinib	33.3	1	35.6	1	0	TP
110406010	VP	34.2	0	34.2	0	2.68745	CP
110406011	Gefitinib	28.2	1	30.4	1	0	TP
110406013	Gefitinib	29.4	1	34.2	1	0	TP
110407001	Gefitinib	14.6	1	42.4	1	0	TP
110407004	VP	39.1	0	42.1	0	0	TP
110407006	Gefitinib	39.2	0	41.9	0	0	TP
110408025	Gefitinib	0.9	0	6.6	0	-2.10538	HTP
110408026	VP	15.8	1	15.8	0	0	TP
110408027	VP	0.7	0	3	0	-4.37667	HTP
110408029	Gefitinib	31.2	1	31.2	0	0	TP
110408032	Gefitinib	20.2	0	20.8	0	0	TP
110408033	VP	16.7	1	16.7	0	0	TP
110409001	Gefitinib	15.9	1	36.2	1	-2.84623	HTP
110409003	VP	11.4	1	57.3	0	0	TP
110409004	Gefitinib	33.2	1	57.2	0	0	TP
110409006	VP	20.7	1	46.8	0	0	TP
110409009	VP	10.5	1	35.1	1	0	TP
110409011	VP	12	1	12.8	1	0	TP
110409016	VP	33.2	1	37.7	1	-3.08001	HTP
110409019	VP	6.8	1	23.7	1	-2.00388	HTP
110409020	Gefitinib	26.3	0	47.8	0	-1.96286	HTP
110409024	VP	23.7	0	43.8	0	0	TP
110409026	Gefitinib	19.2	1	43	0	2.7285	CP
110409027	VP	15	1	21.9	1	0.813241	CP
110409029	VP	8.8	1	39.1	0	0	TP
110409031	VP	5.3	1	5.3	1	-2.58768	HTP
110409032	Gefitinib	16.6	0	39	0	0	TP
110409035	VP	15	1	33.1	1	0.269306	TP
110411010	VP	10	1	35.6	0	0	TP
110411013	Gefitinib	33.9	0	40.2	0	0	TP
110411025	Gefitinib	31.8	0	35.1	0	0	TP
110413003	Gefitinib	23.4	1	26.2	1	0	TP
110413004	VP	34.2	1	43.3	0	0.0114383	TP
110413005	Gefitinib	27.6	0	43.3	0	-2.6039	HTP
110414002	Gefitinib	34.1	0	34.1	0	0	TP
110415001	Gefitinib	22.1	1	58	0	0	TP
110415003	Gefitinib	49.4	1	52.7	0	0	TP
110415004	Gefitinib	9.4	1	47.2	1	0	TP
110415008	Gefitinib	21.3	1	35.5	1	-2.30887	HTP
110415014	Gefitinib	37.6	0	40.8	0	0	TP
110415016	Gefitinib	28.9	1	32.9	0	0	TP
110415018	Gefitinib	17	0	40.5	0	3.00463	CP
110418012	Gefitinib	34.5	1	39.7	1	-0.0216612	TP
110418013	Gefitinib	34.1	0	45.8	0	-2.05264	HTP
110418015	VP	0.5	0	1.6	0	0	TP
110418018	Gefitinib	19.3	1	19.3	1	0.583332	CP
110419004	Gefitinib	37.2	1	41.3	1	0	TP
110419006	Gefitinib	23.3	0	26.4	0	-6.73647	HTP
110419014	VP	17.3	0	42.1	0	-2.57101	HTP
110419015	Gefitinib	20	1	22.4	1	0	TP
110419016	Gefitinib	36.2	0	42.1	0	-2.50426	HTP
110420006	Gefitinib	24.2	0	24.2	0	0	TP
110420024	VP	14.2	1	19.6	1	0	TP
110420046	Gefitinib	13.2	0	33.3	0	0.26894	TP
110420048	Gefitinib	27.4	1	33.3	0	2.84654	CP
110421002	Gefitinib	32.3	0	54.4	0	0	TP
110421005	Gefitinib	45.9	1	50.2	0	0	TP
110421006	VP	25.6	0	48	0	0	TP
110421009	Gefitinib	30.9	1	46.1	0	-2.06397	HTP
110422010	VP	0.5	0	1.5	0	0	TP
110422019	Gefitinib	22.2	1	50.3	0	0	TP
110422022	Gefitinib	0.7	0	2.4	0	-2.10538	HTP
110422025	VP	15	1	17.7	1	0.813241	CP
110422026	VP	41	1	49.1	0	2.65152	CP
110422029	VP	12.7	0	60.1	0	0	TP
110422030	VP	0.5	0	47	0	0	TP
110422031	Gefitinib	19.6	1	22.2	1	0	TP
110422035	VP	39.9	1	45.9	0	0	TP
110427004	Gefitinib	3.4	1	14.2	1	0	TP
110427009	Gefitinib	20.6	1	40.2	1	-2.12301	HTP
110427016	VP	20.9	1	37.5	1	0	TP
110427017	VP	9	1	9	1	2.99624	CP
110427018	Gefitinib	32.1	1	45.5	0	-2.0461	HTP
110427021	Gefitinib	35.5	0	41.8	0	0	TP
110428002	Gefitinib	14.4	1	23.7	0	0.487819	TP
110428004	Gefitinib	24.2	1	31.6	1	-4.87787	HTP
110428005	Gefitinib	37.7	0	40.8	0	0	TP
110428006	VP	5.7	1	40.7	0	0	TP
110428007	Gefitinib	20.3	1	38.2	1	0	TP
110429002	VP	15.5	1	48	0	-2.71264	HTP
110429004	Gefitinib	25.7	0	28.7	0	-2.60672	HTP
110429011	Gefitinib	28.3	0	28.3	0	0	TP
110430004	Gefitinib	35.3	1	35.3	1	0	TP
110430007	Gefitinib	9.1	1	15.8	1	2.66351	CP
110431003	Gefitinib	6.1	1	6.1	1	0	TP
110432001	Gefitinib	26.3	0	47.8	0	-1.96286	HTP
110432007	Gefitinib	11.5	0	36.3	0	0.264762	TP
110433001	VP	20	1	33.3	0	-5.10904	HTP
110433004	Gefitinib	24.9	0	43.1	0	0	TP
110433008	Gefitinib	1.9	1	10.5	1	-2.30508	HTP
110433011	Gefitinib	28.8	1	28.8	1	2.85528	CP
110433013	VP	0.6	1	27.7	1	0	TP
110433017	VP	30.4	0	38.1	0	2.73137	CP
110433023	Gefitinib	22.6	0	36.1	0	0	TP
110433024	VP	2.5	1	18.7	0	0.443657	TP
110433025	VP	23.8	0	35.4	0	2.75556	CP
110433027	VP	19.6	1	25.6	0	0	TP
110433032	VP	24	0	24	0	0	TP
110434003	VP	22.3	1	38.3	1	0.0304155	TP
110430008	VP	7.2	1	10.3	1	-2.60022	HTP
